# Supplementary material for: Increased [18F]FDG uptake in the infarcted myocardial area displayed by combined PET/CMR correlates with snRNA-seq-detected inflammatory cell invasion
Source: Basic Res Cardiol. 2024 Jun 26;119(5):807–29. doi: 10.1007/s00395-024-01064-y (PMC11461641; doi:10.1007/s00395-024-01064-y)
Supplement: Supplementary file 2 — Supplementary file2 (XLSX 13 KB) [file 395_2024_1064_MOESM2_ESM.xlsx]

## Sheet: Suppl Table 2
Cell type	Group	Absolute nuclei count	Label count total	Percentage
Cardiomyocytes I	M_Border	7834	14665	0.534197
Cardiomyocytes II	M_Border	2552	14665	0.17402
Fibroblasts	M_Border	445	14665	0.030344
smooth muscle cells	M_Border	1269	14665	0.086533
smooth muscle cells	M_Border	1332	14665	0.090829
Myeloid cells	M_Border	40	14665	0.002728
Cardiomyocytes III	M_Border	868	14665	0.059189
Pericytes	M_Border	179	14665	0.012206
Lymphaticic endothelial cells	M_Border	146	14665	0.009956
Cardiomyocytes I	MM_Border	1421	14500	0.098
Cardiomyocytes II	MM_Border	3215	14500	0.221724
Fibroblasts	MM_Border	5226	14500	0.360414
smooth muscle cells	MM_Border	1626	14500	0.112138
Endothelial cells	MM_Border	544	14500	0.037517
Myeloid cells	MM_Border	1416	14500	0.097655
Cardiomyocytes III	MM_Border	301	14500	0.020759
Pericytes	MM_Border	558	14500	0.038483
Lymphatic endothelial cells	MM_Border	193	14500	0.01331
Cardiomyocytes I	M_Remote	10720	17909	0.598582
Cardiomyocytes II	M_Remote	515	17909	0.0287565
Fibroblasts	M_Remote	3339	17909	0.186443
Pericytes	M_Remote	1669	17909	0.0931934
Endothelial cells	M_Remote	1057	17909	0.0590206
Vascular smooth muscle cells	M_Remote	441	17909	0.0246245
Lymphatic emdothelial cells	M_Remote	105	17909	0.00586297
Neuronal cells	M_Remote	63	17909	0.00351778
Cardiomyocytes I	MM_Remote	2689	16552	0.162458
Cardiomyocytes II	MM_Remote	7083	16552	0.427924
Fibroblasts	MM_Remote	2105	16552	0.127175
Pericytes	MM_Remote	1937	16552	0.117025
Endothelial cells	MM_Remote	1665	16552	0.100592
Vascular smooth muscle cells	MM_Remote	579	16552	0.0349807
Lymphatic emdothelial cells	MM_Remote	390	16552	0.0235621
Neuronal cells	MM_Remote	104	16552	0.00628323
Cardiomyocytes I	M_AMI	8435	10716	0.787141
Endothelial cells	M_AMI	775	10716	0.0723218
Pericytes	M_AMI	191	10716	0.0178238
Fibroblasts	M_AMI	751	10716	0.0700821
Lymphocytes	M_AMI	250	10716	0.0233296
Epicardial	M_AMI	174	10716	0.0162374
Cardiomyocytes II	M_AMI	140	10716	0.0130646
Cardiomyocytes I	MM_AMI	4491	9638	0.465968
Endothelial cells	MM_AMI	1841	9638	0.191015
Pericytes	MM_AMI	1883	9638	0.195372
Fibroblasts	MM_AMI	559	9638	0.0579996
Lymphocytes	MM_AMI	636	9638	0.0659888
Epicardial cells	MM_AMI	110	9638	0.0114132
Cardiomyocytes II	MM_AMI	118	9638	0.0122432
