# Supplementary material for: Increased [18F]FDG uptake in the infarcted myocardial area displayed by combined PET/CMR correlates with snRNA-seq-detected inflammatory cell invasion
Source: Basic Res Cardiol. 2024 Jun 26;119(5):807–29. doi: 10.1007/s00395-024-01064-y (PMC11461641; doi:10.1007/s00395-024-01064-y)
Supplement: Supplementary file 3 — Supplementary file3 (XLSX 30 KB) [file 395_2024_1064_MOESM3_ESM.xlsx]

## Sheet: Suppl Table 3
	source	term_name	term_id	adjusted_p_value	negative_log10_of_adjusted_p_value	term_size	query_size	intersection_size	effective_domain_size	intersections [Genes]
Remote area(Cardiomyocytes I)	GO:BP	immune system process	GO:0002376	1.58507e-11	10.8	1818	198	57	19136	FN1,IFI6,COL3A1,VIM,RUNX1,CTSS,ISG15,ENPP1,B2M,STAT1,PPP3CA,MX2,MX1,RUNX2,ENSSSCG00000001341,CD74,FOXP1,OAS2,GHSR,RSAD2,ENSSSCG00000052432,USP15,CTSH,EPS8,ENSSSCG00000060622,ENSSSCG00000004687,APOE,RIGI,ACTG1,KYNU,MARCHF1,IFI44L,GRN,PELI1,IFIH1,PRKCB,RPS14,BANK1,PTPRJ,DOCK8,LGALS3,RBPJ,ACTR3,ENSSSCG00000060989,AP3B1,LGMN,GPNMB,DAPK1,NOTCH2,ZNFX1,ELF1,ITGB8,IFIT1,ITGB1,LCP1,PARP14,IGHM
	GO:BP	immune response	GO:0006955	2.90951e-11	10.5362	1187	198	45	19136	IFI6,COL3A1,VIM,CTSS,ISG15,ENPP1,B2M,STAT1,MX2,MX1,ENSSSCG00000001341,CD74,FOXP1,OAS2,GHSR,RSAD2,ENSSSCG00000052432,USP15,CTSH,ENSSSCG00000060622,ENSSSCG00000004687,APOE,RIGI,ACTG1,KYNU,MARCHF1,IFI44L,GRN,PELI1,IFIH1,PRKCB,PTPRJ,RBPJ,ACTR3,ENSSSCG00000060989,AP3B1,DAPK1,NOTCH2,ZNFX1,ELF1,ITGB8,IFIT1,LCP1,PARP14,IGHM
	GO:BP	response to biotic stimulus	GO:0009607	5.48708e-10	9.26066	1032	198	40	19136	IFI6,VIM,LYZ,ISG15,TXNIP,STAT1,MX2,MX1,EIF2AK2,CD74,FOXP1,OAS2,RSAD2,USP15,RBMS3,ENSSSCG00000060622,APOE,RIGI,ACTG1,KYNU,HERC5,IFI44L,GRN,PELI1,ABCA1,IFIH1,BANK1,RBPJ,ACTR3,AP3B1,FKBP5,DAPK1,NOTCH2,ZNFX1,ITGB8,IFIT1,PARP14,FABP4,LAPTM5,IGHM
	GO:BP	defense response	GO:0006952	2.53264e-08	7.59643	1166	198	40	19136	FN1,IFI6,VIM,LYZ,ISG15,CST3,STAT1,MX2,MX1,EIF2AK2,CD74,FOXP1,OAS2,GHSR,RSAD2,USP15,RBMS3,ENSSSCG00000060622,APOE,RIGI,ACTG1,KYNU,HERC5,IFI44L,GRN,PELI1,IFIH1,RBPJ,ACTR3,AP3B1,DAPK1,NOTCH2,ZNFX1,IFIT1,ITGB1,PARP14,FABP4,HGF,LAPTM5,IGHM
	GO:BP	cell surface receptor signaling pathway	GO:0007166	1.43414e-06	5.84341	2204	198	54	19136	COL1A2,FN1,IFI6,COL3A1,COL1A1,VIM,ISG15,TXNIP,ENPP1,STAT1,GNAQ,PPP3CA,MX1,RUNX2,ADAM12,POSTN,MAML2,CD74,FOXP1,OAS2,GHSR,USP15,RBMS3,PRICKLE1,CCDC88A,ENSSSCG00000060622,APOE,GAB2,CD63,PELI1,ABCA1,ROBO1,PRKCB,PTPRJ,RPS12,ARID5B,LGALS3,RBPJ,BICC1,LGMN,HTRA1,DAPK1,NOTCH2,ELF1,VRK2,ITGB8,PIP4K2A,ITGB1,MDFIC,SETX,PARP14,HGF,ROR2,SMURF1
	GO:BP	defense response to virus	GO:0051607	1.91698e-05	4.71738	222	198	15	19136	IFI6,ISG15,STAT1,MX2,MX1,EIF2AK2,OAS2,RSAD2,ENSSSCG00000060622,RIGI,HERC5,IFI44L,IFIH1,ZNFX1,IFIT1
	GO:BP	interleukin-27-mediated signaling pathway	GO:0070106	0.0367715	1.43449	6	198	3	19136	STAT1,MX1,OAS2
	GO:BP	small GTPase mediated signal transduction	GO:0007264	0.0459028	1.33816	363	198	14	19136	COL1A2,ELMO1,ARHGAP24,DOCK4,EPS8,CCDC88A,APOE,DOCK10,ABCA1,ROBO1,DOCK8,ARHGAP28,NOTCH2,ITGB1
	KEGG	Influenza A	KEGG:05164	0.000858871	3.06607	118	95	10	6289	ACTB,STAT1,MX1,EIF2AK2,OAS2,GHSR,RIGI,ACTG1,IFIH1,PRKCB
	KEGG	Antigen processing and presentation	KEGG:04612	0.00195067	2.70982	39	95	6	6289	CTSS,B2M,CTSB,CD74,ENSSSCG00000004687,LGMN
	KEGG	Apoptosis	KEGG:04210	0.0105742	1.97575	100	95	8	6289	CTSS,ACTB,CTSD,CTSB,CTSZ,GHSR,CTSH,ACTG1
	KEGG	Human papillomavirus infection	KEGG:05165	0.0226211	1.64549	242	95	12	6289	SPP1,COL1A2,COL1A1,ISG15,STAT1,MX1,MAML2,EIF2AK2,RBPJ,NOTCH2,ITGB1,MAGI1
	KEGG	Epstein-Barr virus infection	KEGG:05169	0.0354525	1.45035	150	95	9	6289	VIM,ISG15,B2M,STAT1,EIF2AK2,OAS2,ENSSSCG00000004687,RIGI,RBPJ
Remote area(Lymphatic endothelial cells)	GO:BP	defense response to virus	GO:0051607	0.00286551	2.5428	222	32	6	19136	EIF2AK2,STAT1,RIGI,IFI44L,DDX60,RSAD2
	GO:BP	response to virus	GO:0009615	0.0120971	1.91732	285	32	6	19136	EIF2AK2,STAT1,RIGI,IFI44L,DDX60,RSAD2
	GO:BP	actin filament-based process	GO:0030029	0.0176878	1.75233	662	32	8	19136	SORBS2,ENSSSCG00000052612,CACNB2,RYR2,DIAPH2,PALLD,CTNNA3,ACTN2
	GO:BP	cell communication involved in cardiac conduction	GO:0086065	0.0438173	1.35835	34	32	3	19136	CACNB2,RYR2,CTNNA3
Border area (Fibroblasts)	GO:BP	immune system process	GO:0002376	3.18435e-13	12.497	1818	216	63	19136	FN1,IFI6,COL3A1,CTSS,VIM,ENPP1,RUNX1,ISG15,B2M,MX2,PPP3CA,STAT1,ENSSSCG00000001341,MX1,GHSR,RUNX2,CD74,ENSSSCG00000052432,USP15,FOXP1,CTSH,OAS2,KYNU,RSAD2,ENSSSCG00000004687,PELI1,ACTG1,ENSSSCG00000060622,MARCHF1,GRN,PTPRJ,APOE,EPS8,RIGI,IFI44L,BANK1,GPNMB,JAK2,RPS14,IFIH1,ELF1,DAPK1,LGALS3,DOCK8,LGMN,ZNFX1,ACTR3,ITGB8,AP3B1,ENSSSCG00000060989,ZFP36L1,RBPJ,NOTCH2,PARP14,CADM1,MERTK,ITGB1,LCP1,IFI…
	GO:BP	immune response	GO:0006955	4.52478e-11	10.3444	1187	216	47	19136	IFI6,COL3A1,CTSS,VIM,ENPP1,ISG15,B2M,MX2,STAT1,ENSSSCG00000001341,MX1,GHSR,CD74,ENSSSCG00000052432,USP15,FOXP1,CTSH,OAS2,KYNU,RSAD2,ENSSSCG00000004687,PELI1,ACTG1,ENSSSCG00000060622,MARCHF1,GRN,PTPRJ,APOE,RIGI,IFI44L,JAK2,IFIH1,ELF1,DAPK1,ZNFX1,ACTR3,ITGB8,AP3B1,ENSSSCG00000060989,RBPJ,NOTCH2,PARP14,CADM1,LCP1,IFIT1,IGHM,LYST
	GO:BP	response to biotic stimulus	GO:0009607	1.25425e-10	9.90162	1032	216	43	19136	IFI6,VIM,LYZ,ISG15,TXNIP,MX2,STAT1,MX1,EIF2AK2,CD74,USP15,FOXP1,OAS2,KYNU,RSAD2,PELI1,ACTG1,ENSSSCG00000060622,HERC5,GRN,APOE,ABCA1,RIGI,IFI44L,BANK1,RBMS3,JAK2,IFIH1,DAPK1,ZNFX1,ACTR3,ITGB8,AP3B1,RBPJ,NOTCH2,PARP14,CADM1,FABP4,LAPTM5,IFIT1,IGHM,FKBP5,LYST
	GO:BP	regulation of catalytic activity	GO:0050790	6.50871e-10	9.18651	1801	216	57	19136	FN1,IFI6,ARHGAP15,PSAP,CST3,TXNIP,CTSB,CTSD,GNAQ,CSTB,ELMO1,ENSSSCG00000004489,ARHGAP24,CD74,CTSH,RASAL2,DOCK4,OAS2,DOCK10,GRN,ENSSSCG00000015645,PTPRJ,APOE,CCDC88A,PRKG1,JAK2,RPS20,PICALM,DAPK1,SCARB2,DOCK8,LGMN,ACAP2,PPP1R12A,ROBO1,MYCBP2,ARHGAP22,AP3B1,HGF,RABGAP1L,BMP2K,ANTXR1,FABP4,RPL37,MERTK,ROR2,HSP90B1,ITGB1,LAPTM5,ASAP1,NF1,IFIT1,TIMP1,SFRP2,PIP4K2A,ARHGAP28,ITSN1
	GO:BP	defense response	GO:0006952	1.86244e-09	8.72992	1166	216	44	19136	FN1,IFI6,VIM,LYZ,ISG15,CST3,MX2,STAT1,MX1,GHSR,EIF2AK2,CD74,USP15,FOXP1,OAS2,KYNU,RSAD2,PELI1,ACTG1,ENSSSCG00000060622,HERC5,GRN,APOE,RIGI,IFI44L,RBMS3,JAK2,IFIH1,DAPK1,ZNFX1,ACTR3,AP3B1,HGF,RBPJ,NOTCH2,PARP14,CADM1,FABP4,ITGB1,LAPTM5,IFIT1,TIMP1,IGHM,LYST
	GO:BP	response to external stimulus	GO:0009605	3.70586e-09	8.43111	1935	216	58	19136	SPP1,IFI6,COL1A1,VIM,LYZ,ISG15,MX2,STAT1,MX1,GHSR,RUNX2,EIF2AK2,POSTN,CD74,USP15,FOXP1,RASAL2,DOCK4,OAS2,KYNU,RSAD2,PELI1,CD63,ACTG1,ENSSSCG00000060622,HERC5,GRN,PTPRJ,APOE,ENSSSCG00000022236,ABCA1,PRKG1,RIGI,IFI44L,BANK1,JAK2,IFIH1,DAPK1,LGALS3,LGMN,ZNFX1,ACTR3,ITGB8,ROBO1,MYCBP2,AP3B1,HGF,RBPJ,ALCAM,NOTCH2,PARP14,CADM1,FABP4,IFIT1,IGHM,SFRP2,FKBP5,LYST
	GO:BP	response to organic substance	GO:0010033	3.78614e-09	8.4218	1936	216	58	19136	SPP1,COL1A2,COL3A1,CTSS,VIM,ACTB,ENPP1,COL5A2,ISG15,CTSB,MX2,PPP3CA,STAT1,MX1,ATP2B1,GHSR,RUNX2,EIF2AK2,POSTN,CD74,FOXP1,CTSH,RASAL2,OAS2,KYNU,PELI1,ACTG1,ENSSSCG00000060622,APOE,ENSSSCG00000022236,EPS8,ABCA1,RIGI,ARID5B,JAK2,IFIH1,NCOA2,DAPK1,DOCK8,SLC38A9,LGMN,ACTR3,ROBO1,HGF,VRK2,ZFP36L1,USP25,PARP14,FABP4,HSP90B1,ITGB1,IFIT1,TIMP1,UBR5,SETX,PDIA3,PIP4K2A,MEF2C
	GO:BP	cell surface receptor signaling pathway	GO:0007166	7.6924e-08	7.11394	2204	216	60	19136	COL1A2,FN1,IFI6,COL3A1,COL1A1,VIM,ENPP1,ISG15,TXNIP,PPP3CA,STAT1,GNAQ,MX1,MAML2,GHSR,ADAM12,RUNX2,POSTN,CD74,USP15,FOXP1,GAB2,OAS2,PELI1,CD63,ENSSSCG00000060622,PTPRJ,APOE,CCDC88A,RPS12,ABCA1,CDK14,PRICKLE1,ARID5B,RBMS3,JAK2,ELF1,DAPK1,LGALS3,LGMN,BICC1,ITGB8,ROBO1,HGF,HTRA1,BMP2K,VRK2,RBPJ,NOTCH2,PARP14,MERTK,ROR2,ITGB1,TIMP1,UBR5,SFRP2,SETX,PDIA3,SMURF1,PIP4K2A
	GO:BP	innate immune response	GO:0045087	1.7332e-07	6.76115	540	216	27	19136	IFI6,VIM,ISG15,MX2,STAT1,MX1,CD74,USP15,OAS2,KYNU,RSAD2,PELI1,ACTG1,ENSSSCG00000060622,GRN,APOE,RIGI,IFIH1,DAPK1,ZNFX1,ACTR3,AP3B1,PARP14,CADM1,IFIT1,IGHM,LYST
	GO:BP	response to cytokine	GO:0034097	1.3776e-05	4.86088	706	216	28	19136	COL3A1,VIM,ISG15,MX2,STAT1,MX1,EIF2AK2,CD74,OAS2,KYNU,ACTG1,ENSSSCG00000060622,EPS8,RIGI,ARID5B,JAK2,IFIH1,DAPK1,DOCK8,ACTR3,ROBO1,VRK2,ZFP36L1,PARP14,FABP4,IFIT1,TIMP1,PDIA3
	GO:BP	antigen processing and presentation of peptide antigen	GO:0048002	1.51092e-05	4.82076	38	216	8	19136	CTSS,B2M,ENSSSCG00000001341,CD74,ENSSSCG00000004687,MARCHF1,PDIA3,IFI30
	GO:BP	cytokine production	GO:0001816	0.000102141	3.9908	543	216	23	19136	FN1,RUNX1,ISG15,STAT1,ATP2B1,GHSR,EIF2AK2,CD74,FOXP1,OAS2,RSAD2,PELI1,NAV3,RIGI,BANK1,GPNMB,JAK2,IFIH1,ELF1,ITGB8,HGF,CADM1,MERTK
	GO:BP	endocytosis	GO:0006897	0.000927906	3.0325	522	216	21	19136	ACTB,ENPP1,PPP3CA,ELMO1,CD163,CD63,ACTG1,APOE,MSR1,ABCA1,FNBP1,LGALS3BP,FCHO2,PICALM,SCARB2,LGALS3,FCHSD2,BMP2K,DNAJC13,MERTK,ITGB1
	GO:BP	response to oxygen-containing compound	GO:1901700	0.00654564	2.18405	1067	216	30	19136	SPP1,COL1A2,VIM,ACTB,ENPP1,COL5A2,PPP3CA,ATP2B1,GHSR,RUNX2,POSTN,FOXP1,CTSH,RASAL2,KYNU,PELI1,ENSSSCG00000022236,EPS8,ABCA1,JAK2,NCOA2,DAPK1,SLC38A9,LGMN,HGF,ZFP36L1,FABP4,HSP90B1,SETX,PIP4K2A
	GO:BP	regulation of cysteine-type endopeptidase activity	GO:2000116	0.00714134	2.14622	171	216	11	19136	IFI6,CST3,CTSD,CTSH,JAK2,DAPK1,LGMN,ROBO1,HGF,LAPTM5,SFRP2
	GO:BP	actin cytoskeleton organization	GO:0030036	0.00820368	2.08599	599	216	21	19136	TMSB4X,TMSB10,ACTB,ELMO1,EPB41L2,GHSR,MYO1D,ACTG1,CALD1,CCDC88A,EPS8,FCHSD2,FMNL2,ACTR3,MARCKS,ANTXR1,NOTCH2,HSP90B1,ITGB1,LCP1,ARHGAP28
	GO:BP	collagen metabolic process	GO:0032963	0.00879449	2.05579	60	216	7	19136	COL1A2,COL1A1,CTSS,VIM,CST3,CTSB,ITGB1
	GO:BP	response to vitamin	GO:0033273	0.0205981	1.68617	27	216	5	19136	SPP1,RUNX2,POSTN,KYNU,ENSSSCG00000022236
	GO:BP	amide metabolic process	GO:0043603	0.0304914	1.51582	1096	216	29	19136	VIM,RPLP1,ENSSSCG00000004489,EIF2AK2,CTSH,APOE,RPS12,EIF4G3,ENSSSCG00000033310,ENSSSCG00000033697,BANK1,RPS20,RPS14,PICALM,DAPK1,SMPDL3A,RPS15,ENSSSCG00000035997,ITGB8,CPM,RPS19,AMDHD2,ZFP36L1,PLPP1,RPL37,CPQ,NPL,ENSSSCG00000024974,ENSSSCG00000014569
	GO:BP	interleukin-27-mediated signaling pathway	GO:0070106	0.049402	1.30626	6	216	3	19136	STAT1,MX1,OAS2
	KEGG	Lysosome	KEGG:04142	2.5135e-05	4.59972	93	104	11	6289	CTSS,CTSB,ACP5,CTSD,CTSZ,CTSH,CD63,SCARB2,LGMN,AP3B1,LAPTM5
	KEGG	Antigen processing and presentation	KEGG:04612	0.00023619	3.62674	39	104	7	6289	CTSS,B2M,CTSB,CD74,ENSSSCG00000004687,LGMN,IFI30
	KEGG	Influenza A	KEGG:05164	0.00187557	2.72687	118	104	10	6289	ACTB,STAT1,MX1,GHSR,EIF2AK2,OAS2,ACTG1,RIGI,JAK2,IFIH1
	KEGG	Apoptosis	KEGG:04210	0.0194103	1.71197	100	104	8	6289	CTSS,ACTB,CTSB,CTSD,CTSZ,GHSR,CTSH,ACTG1
Border area (Cardiomyocytes II)	GO:BP	immune system process	GO:0002376	8.1854e-12	11.087	1818	157	50	19136	IFI6,FN1,COL3A1,VIM,CTSS,RUNX1,ISG15,B2M,STAT1,ENPP1,PPP3CA,MX2,ENSSSCG00000001341,MX1,RUNX2,CD74,RSAD2,GHSR,ENSSSCG00000004687,KYNU,IFI44L,OAS2,ACTG1,ENSSSCG00000052432,CTSH,ENSSSCG00000060622,RIGI,GRN,EPS8,IFIH1,PTPRJ,USP15,MARCHF1,APOE,FOXP1,RPS14,DOCK8,ZNFX1,BANK1,PELI1,PRKCB,LGALS3,ACTR3,RBPJ,GPNMB,LGMN,ENSSSCG00000060989,NLRC5,PARP14,AP3B1
	GO:BP	immune response	GO:0006955	7.38704e-11	10.1315	1187	157	39	19136	IFI6,COL3A1,VIM,CTSS,ISG15,B2M,STAT1,ENPP1,MX2,ENSSSCG00000001341,MX1,CD74,RSAD2,GHSR,ENSSSCG00000004687,KYNU,IFI44L,OAS2,ACTG1,ENSSSCG00000052432,CTSH,ENSSSCG00000060622,RIGI,GRN,IFIH1,PTPRJ,USP15,MARCHF1,APOE,FOXP1,ZNFX1,PELI1,PRKCB,ACTR3,RBPJ,ENSSSCG00000060989,NLRC5,PARP14,AP3B1
	GO:BP	response to biotic stimulus	GO:0009607	4.07567e-09	8.3898	1032	157	34	19136	IFI6,LYZ,VIM,TXNIP,ISG15,STAT1,MX2,EIF2AK2,MX1,CD74,RSAD2,RBMS3,KYNU,IFI44L,OAS2,ACTG1,ENSSSCG00000060622,RIGI,GRN,HERC5,IFIH1,USP15,APOE,FOXP1,ZNFX1,BANK1,PELI1,ACTR3,RBPJ,ABCA1,NLRC5,PARP14,FKBP5,AP3B1
	GO:BP	response to external stimulus	GO:0009605	2.55476e-08	7.59265	1935	157	46	19136	SPP1,IFI6,COL1A1,LYZ,VIM,ISG15,STAT1,MX2,EIF2AK2,MX1,POSTN,RUNX2,CD74,RSAD2,GHSR,DOCK4,CD63,KYNU,PRKG1,IFI44L,OAS2,ACTG1,ENSSSCG00000060622,RIGI,GRN,HERC5,ROBO1,IFIH1,PTPRJ,USP15,ENSSSCG00000022236,APOE,FOXP1,RASAL2,ZNFX1,BANK1,PELI1,LGALS3,ACTR3,RBPJ,LGMN,ABCA1,NLRC5,PARP14,FKBP5,AP3B1
	GO:BP	innate immune response	GO:0045087	1.63165e-07	6.78737	540	157	23	19136	IFI6,VIM,ISG15,STAT1,MX2,MX1,CD74,RSAD2,KYNU,OAS2,ACTG1,ENSSSCG00000060622,RIGI,GRN,IFIH1,USP15,APOE,ZNFX1,PELI1,ACTR3,NLRC5,PARP14,AP3B1
	GO:BP	defense response	GO:0006952	4.98162e-07	6.30263	1166	157	33	19136	IFI6,FN1,LYZ,VIM,ISG15,STAT1,CST3,MX2,EIF2AK2,MX1,CD74,RSAD2,GHSR,RBMS3,KYNU,IFI44L,OAS2,ACTG1,ENSSSCG00000060622,RIGI,GRN,HERC5,IFIH1,USP15,APOE,FOXP1,ZNFX1,PELI1,ACTR3,RBPJ,NLRC5,PARP14,AP3B1
	KEGG	Lysosome	KEGG:04142	1.09524e-05	4.96049	93	76	10	6289	CTSS,ACP5,CTSB,CTSD,CTSZ,CD63,CTSH,LGMN,SCARB2,AP3B1
	KEGG	Influenza A	KEGG:05164	0.000103777	3.9839	118	76	10	6289	ACTB,STAT1,EIF2AK2,MX1,GHSR,OAS2,ACTG1,RIGI,IFIH1,PRKCB
	KEGG	Antigen processing and presentation	KEGG:04612	0.000507026	3.29497	39	76	6	6289	CTSS,B2M,CTSB,CD74,ENSSSCG00000004687,LGMN
	KEGG	Apoptosis	KEGG:04210	0.00199354	2.70038	100	76	8	6289	CTSS,ACTB,CTSB,CTSD,CTSZ,GHSR,ACTG1,CTSH
Border area (Vascular smooth muscle cells)	KEGG	Epstein-Barr virus infection	KEGG:05169	0.00598983	2.22259	150	76	9	6289	VIM,ISG15,B2M,STAT1,EIF2AK2,ENSSSCG00000004687,OAS2,RIGI,RBPJ
	GO:BP	immune system process	GO:0002376	1.99355e-11	10.7004	1818	188	55	19136	FN1,IFI6,COL3A1,RUNX1,VIM,CTSS,B2M,ISG15,MX2,RUNX2,STAT1,ENPP1,PPP3CA,MX1,ENSSSCG00000001341,FOXP1,ACTG1,CD74,OAS2,GHSR,ENSSSCG00000004687,USP15,RSAD2,KYNU,ENSSSCG00000052432,CTSH,ENSSSCG00000060622,IFI44L,RIGI,APOE,MARCHF1,GRN,EPS8,PTPRJ,IFIH1,ACTR3,PELI1,RPS14,LGMN,LGALS3,GPNMB,ZNFX1,DOCK8,PARP14,ENSSSCG00000060989,AP3B1,PRKCB,ELF1,BANK1,DAPK1,IGHM,ITGB1,ZFP36L1,NOTCH2,IFI30
	GO:BP	immune response	GO:0006955	1.64916e-09	8.78274	1187	188	41	19136	IFI6,COL3A1,VIM,CTSS,B2M,ISG15,MX2,STAT1,ENPP1,MX1,ENSSSCG00000001341,FOXP1,ACTG1,CD74,OAS2,GHSR,ENSSSCG00000004687,USP15,RSAD2,KYNU,ENSSSCG00000052432,CTSH,ENSSSCG00000060622,IFI44L,RIGI,APOE,MARCHF1,GRN,PTPRJ,IFIH1,ACTR3,PELI1,ZNFX1,PARP14,ENSSSCG00000060989,AP3B1,PRKCB,ELF1,DAPK1,IGHM,NOTCH2
	GO:BP	regulation of response to stimulus	GO:0048583	5.76933e-09	8.23887	2989	188	68	19136	FN1,IFI6,COL3A1,COL1A1,ACTB,SMCHD1,ISG15,RUNX2,STAT1,POSTN,ENPP1,PPP3CA,GNAQ,PRICKLE1,ATP2B1,FOXP1,EIF2AK2,GPC6,ACTG1,CD74,ROR2,GHSR,USP15,CD63,RSAD2,HERC5,ARHGAP28,CTSH,RIGI,CCDC88A,APOE,GRN,EPS8,ROBO1,PTPRJ,IFIH1,ABCA1,ARHGAP24,PELI1,CDK14,TNC,PTPN13,RPS15,LGMN,LGALS3,RPS12,ZNFX1,MYCBP2,PARP14,HGF,BICC1,HTRA1,SLC38A9,RPL37,AP3B1,PRKCB,ELF1,BANK1,DAPK1,SESN3,ITGB1,SFRP2,NOTCH2,CHST11,VRK2,SMURF1…
	GO:BP	response to external stimulus	GO:0009605	1.31702e-08	7.88041	1935	188	52	19136	SPP1,IFI6,COL1A1,LYZ,VIM,ISG15,MX2,RUNX2,STAT1,POSTN,MX1,FOXP1,EIF2AK2,ACTG1,CD74,OAS2,GHSR,USP15,CD63,RSAD2,KYNU,HERC5,DOCK4,ENSSSCG00000060622,IFI44L,RIGI,RASAL2,APOE,GRN,ROBO1,PTPRJ,IFIH1,ENSSSCG00000022236,ACTR3,ABCA1,PELI1,TNC,LGMN,LGALS3,ZNFX1,MYCBP2,PARP14,HGF,AP3B1,BANK1,FKBP5,DAPK1,SESN3,IGHM,SFRP2,NOTCH2,FABP4
	GO:BP	cell surface receptor signaling pathway	GO:0007166	1.58819e-07	6.7991	2204	188	54	19136	COL1A2,FN1,IFI6,COL3A1,COL1A1,ADAM12,VIM,ISG15,TXNIP,RUNX2,STAT1,POSTN,ENPP1,PPP3CA,MX1,GNAQ,PRICKLE1,FOXP1,CD74,OAS2,ROR2,GHSR,USP15,CD63,ENSSSCG00000060622,MAML2,CCDC88A,APOE,ARID5B,ROBO1,GAB2,PTPRJ,ABCA1,PELI1,CDK14,LGMN,LGALS3,RPS12,PARP14,HGF,BICC1,HTRA1,PRKCB,ELF1,DAPK1,SESN3,ITGB1,SFRP2,NOTCH2,CHST11,VRK2,SMURF1,TIMP1,SETX
	GO:BP	response to cytokine	GO:0034097	4.57073e-05	4.34001	706	188	25	19136	COL3A1,VIM,ISG15,MX2,STAT1,MX1,EIF2AK2,ACTG1,CD74,OAS2,KYNU,ENSSSCG00000060622,RIGI,ARID5B,EPS8,ROBO1,IFIH1,ACTR3,DOCK8,PARP14,DAPK1,ZFP36L1,VRK2,TIMP1,FABP4
	GO:BP	cellular response to endogenous stimulus	GO:0071495	5.54366e-05	4.2562	1048	188	31	19136	COL1A2,COL3A1,VIM,COL5A2,CTSS,ACTB,CTSB,RUNX2,ENPP1,ATP2B1,FOXP1,ENSSSCG00000004489,GHSR,USP15,CD63,CTSH,ROBO1,ENSSSCG00000022236,LGMN,HGF,HTRA1,SLC38A9,PRKCB,HSP90B1,SESN3,ZFP36L1,SFRP2,NOTCH2,CHST11,SMURF1,SETX
	GO:BP	defense response to virus	GO:0051607	6.73683e-05	4.17154	222	188	14	19136	IFI6,ISG15,MX2,STAT1,MX1,EIF2AK2,OAS2,RSAD2,HERC5,ENSSSCG00000060622,IFI44L,RIGI,IFIH1,ZNFX1
	GO:BP	response to virus	GO:0009615	0.00142734	2.84547	285	188	14	19136	IFI6,ISG15,MX2,STAT1,MX1,EIF2AK2,OAS2,RSAD2,HERC5,ENSSSCG00000060622,IFI44L,RIGI,IFIH1,ZNFX1
	GO:BP	endocytosis	GO:0006897	0.00156848	2.80452	522	188	19	19136	ACTB,ENPP1,PPP3CA,ACTG1,CD63,ELMO1,CD163,PICALM,APOE,MSR1,FNBP1,ABCA1,LGALS3BP,FCHO2,LGALS3,SCARB2,DNAJC13,FCHSD2,ITGB1
	GO:BP	small GTPase mediated signal transduction	GO:0007264	0.0232729	1.63315	363	188	14	19136	COL1A2,ELMO1,ARHGAP28,DOCK4,CCDC88A,APOE,EPS8,ROBO1,ABCA1,ARHGAP24,DOCK8,DOCK10,ITGB1,NOTCH2
	GO:BP	interleukin-27-mediated signaling pathway	GO:0070106	0.0285364	1.5446	6	188	3	19136	STAT1,MX1,OAS2
	GO:BP	positive regulation of myeloid cell differentiation	GO:0045639	0.0319224	1.4959	85	188	7	19136	RUNX1,ISG15,STAT1,PPP3CA,CD74,ZFP36L1,NOTCH2
	GO:BP	ossification	GO:0001503	0.0454412	1.34255	288	188	12	19136	SPP1,COL1A2,COL1A1,RUNX1,ISG15,RUNX2,ENPP1,PPP3CA,ATP2B1,ANKH,SRGN,SFRP2
	GO:BP	cell population proliferation	GO:0008283	0.0461492	1.33584	1443	188	31	19136	FN1,COL8A1,RUNX2,STAT1,PPP3CA,FOXP1,EIF2AK2,CD74,SPARC,CTSH,RAD51B,APOE,GRN,ROBO1,GAB2,PTPRJ,PELI1,TNC,LGMN,LGALS3,GPNMB,DOCK8,HGF,ITGB1,ZFP36L1,SFRP2,NOTCH2,CHST11,IFI30,ETV6,TIMP1
	KEGG	Lysosome	KEGG:04142	8.6439e-05	4.06329	93	94	10	6289	CTSS,CTSD,ACP5,CTSB,CTSZ,CD63,CTSH,LGMN,AP3B1,SCARB2
	KEGG	Antigen processing and presentation	KEGG:04612	0.000120069	3.92057	39	94	7	6289	CTSS,B2M,CTSB,CD74,ENSSSCG00000004687,LGMN,IFI30
	KEGG	Influenza A	KEGG:05164	0.000767138	3.11513	118	94	10	6289	ACTB,STAT1,MX1,EIF2AK2,ACTG1,OAS2,GHSR,RIGI,IFIH1,PRKCB
	KEGG	Apoptosis	KEGG:04210	0.00964097	2.01588	100	94	8	6289	CTSS,ACTB,CTSD,CTSB,CTSZ,ACTG1,GHSR,CTSH
	KEGG	Human papillomavirus infection	KEGG:05165	0.0200947	1.69692	242	94	12	6289	SPP1,COL1A2,COL1A1,ISG15,STAT1,MX1,EIF2AK2,MAML2,TNC,MAGI1,ITGB1,NOTCH2
Border area (Endothelial cells)	GO:BP	immune system process	GO:0002376	1.32185e-12	11.8788	1818	222	63	19136	IFI6,FN1,COL3A1,CTSS,MX2,RUNX1,ENPP1,VIM,ISG15,B2M,MX1,STAT1,PPP3CA,ENSSSCG00000001341,USP15,RUNX2,RSAD2,GHSR,RIGI,CD74,ENSSSCG00000052432,FOXP1,ACTG1,KYNU,IFI44L,CTSH,MARCHF1,OAS2,PTPRJ,PRKCB,ENSSSCG00000004687,GRN,APOE,EPS8,AP3B1,IFIH1,ITGB8,ENSSSCG00000060622,ZNFX1,ELF1,BANK1,PARP14,ENSSSCG00000060989,DOCK8,RBPJ,ITGB1,ACTR3,GPNMB,RPS14,PELI1,LGMN,DAPK1,IFIT1,NOTCH2,PML,ZFP36L1,MERTK,LYST,CADM1…
	GO:BP	immune response	GO:0006955	2.99381e-11	10.5238	1187	222	48	19136	IFI6,COL3A1,CTSS,MX2,ENPP1,VIM,ISG15,B2M,MX1,STAT1,ENSSSCG00000001341,USP15,RSAD2,GHSR,RIGI,CD74,ENSSSCG00000052432,FOXP1,ACTG1,KYNU,IFI44L,CTSH,MARCHF1,OAS2,PTPRJ,PRKCB,ENSSSCG00000004687,GRN,APOE,AP3B1,IFIH1,ITGB8,ENSSSCG00000060622,ZNFX1,ELF1,PARP14,ENSSSCG00000060989,RBPJ,ACTR3,PELI1,DAPK1,IFIT1,NOTCH2,PML,LYST,CADM1,ENSSSCG00000001229,DDX60
	GO:BP	response to organic substance	GO:0010033	3.25824e-10	9.48702	1936	222	61	19136	SPP1,COL1A2,COL3A1,CTSS,MX2,ENPP1,VIM,ISG15,ACTB,COL5A2,CTSB,MX1,ATP2B1,STAT1,PPP3CA,EIF2AK2,RUNX2,GHSR,RIGI,CD74,POSTN,FOXP1,ACTG1,KYNU,CTSH,OAS2,PRKCB,APOE,EPS8,RASAL2,IFIH1,ABCA1,ARID5B,ENSSSCG00000060622,PARP14,ENSSSCG00000022236,SETX,DOCK8,ITGB1,ACTR3,PIP4K2A,NCOA2,PELI1,LGMN,HSP90B1,DAPK1,ROBO1,IFIT1,FABP4,VRK2,PML,ZFP36L1,SLC38A9,MEF2A,PLCB1,IQGAP1,NRP2,USP25,TMBIM6,SNX10,UBR5
	GO:BP	response to external stimulus	GO:0009605	3.94435e-08	7.40402	1935	222	57	19136	SPP1,IFI6,COL1A1,MX2,VIM,LYZ,ISG15,MX1,STAT1,EIF2AK2,USP15,RUNX2,RSAD2,GHSR,RIGI,CD74,HERC5,POSTN,FOXP1,DOCK4,ACTG1,KYNU,IFI44L,OAS2,PTPRJ,FKBP5,GRN,APOE,RASAL2,AP3B1,IFIH1,PRKG1,ABCA1,ITGB8,ENSSSCG00000060622,ZNFX1,MYCBP2,BANK1,CD63,PARP14,ENSSSCG00000022236,RBPJ,ACTR3,PELI1,LGMN,DAPK1,ROBO1,ALCAM,IFIT1,NOTCH2,FABP4,PML,LYST,CADM1,SFRP2,NRP2,DDX60
	GO:BP	cellular response to organic substance	GO:0071310	6.19497e-08	7.20796	1465	222	48	19136	SPP1,COL1A2,CTSS,ENPP1,VIM,ISG15,ACTB,COL5A2,CTSB,MX1,ATP2B1,STAT1,EIF2AK2,GHSR,RIGI,CD74,FOXP1,ACTG1,CTSH,OAS2,PRKCB,EPS8,IFIH1,ABCA1,ARID5B,ENSSSCG00000060622,PARP14,ENSSSCG00000022236,SETX,DOCK8,ACTR3,PIP4K2A,NCOA2,LGMN,HSP90B1,DAPK1,ROBO1,IFIT1,FABP4,VRK2,PML,ZFP36L1,SLC38A9,PLCB1,NRP2,TMBIM6,SNX10,UBR5
	GO:BP	defense response to virus	GO:0051607	1.65853e-06	5.78028	222	222	17	19136	IFI6,MX2,ISG15,MX1,STAT1,EIF2AK2,RSAD2,RIGI,HERC5,IFI44L,OAS2,IFIH1,ENSSSCG00000060622,ZNFX1,IFIT1,PML,DDX60
	GO:BP	cell migration	GO:0016477	2.52102e-06	5.59842	1154	222	39	19136	FN1,COL1A1,TMSB4X,PPP3CA,ELMO1,RIGI,CD74,DOCK10,ARHGAP24,FOXP1,DOCK4,ACTG1,SPARC,SDC2,CTSH,PTPRJ,NAV3,CCDC88A,GRN,APOE,EPS8,ENSSSCG00000015645,PRKG1,ITGB8,ARID5B,PEAK1,CD63,DOCK8,ITGB1,GPNMB,LGMN,GPC6,ROBO1,PML,MERTK,PLCB1,IQGAP1,SFRP2,NRP2
	GO:BP	response to cytokine	GO:0034097	6.011e-06	5.22105	706	222	29	19136	COL3A1,MX2,VIM,ISG15,MX1,STAT1,EIF2AK2,RIGI,CD74,ACTG1,KYNU,OAS2,EPS8,IFIH1,ARID5B,ENSSSCG00000060622,PARP14,DOCK8,ACTR3,DAPK1,ROBO1,IFIT1,FABP4,VRK2,PML,ZFP36L1,PLCB1,NRP2,SNX10
	GO:BP	response to virus	GO:0009615	1.13581e-05	4.94469	285	222	18	19136	IFI6,MX2,ISG15,MX1,STAT1,EIF2AK2,RSAD2,RIGI,HERC5,IFI44L,OAS2,IFIH1,ITGB8,ENSSSCG00000060622,ZNFX1,IFIT1,PML,DDX60
	GO:BP	response to stress	GO:0006950	1.23063e-05	4.90987	2817	222	66	19136	IFI6,FN1,COL3A1,MX2,VIM,LYZ,SMCHD1,ISG15,ACTB,CST3,TXNIP,MX1,STAT1,PPP3CA,EIF2AK2,USP15,RSAD2,GHSR,RIGI,CD74,HERC5,ARHGAP24,FOXP1,VCAN,ACTG1,KYNU,IFI44L,OAS2,RAD51B,GRN,APOE,AP3B1,IFIH1,PRKG1,ABCA1,ENSSSCG00000060622,ZNFX1,PARP14,SETX,ITSN1,RBPJ,ITGB1,ACTR3,PELI1,HSP90B1,DAPK1,IFIT1,NOTCH2,FABP4,VRK2,PML,ZFP36L1,MERTK,MORC3,LYST,RBMS3,CADM1,STK3,PLCB1,ITPR1,SFRP2,USP25,TMBIM6,MARCKS,UBR5,DDX60
	GO:BP	regulation of signaling	GO:0023051	1.72603e-05	4.76295	2584	222	62	19136	SPP1,IFI6,FN1,COL1A1,ENPP1,ISG15,STAT1,PPP3CA,GNAQ,EIF2AK2,USP15,RUNX2,RSAD2,GHSR,CD74,POSTN,ARHGAP24,FOXP1,CTSH,PTPRJ,PRKCB,CCDC88A,APOE,EPS8,PRICKLE1,ABCA1,ITGB8,ELF1,BANK1,CD63,RPS15,PARP14,SMURF1,ITSN1,RBPJ,CDK14,ITGB1,PIP4K2A,BICC1,RPS12,PELI1,LGMN,GPC6,CHST11,DAPK1,ROBO1,NOTCH2,VRK2,PML,HTRA1,SLC38A9,RPL37,ARHGAP28,RBMS3,STK3,PLCB1,IQGAP1,ITPR1,SFRP2,TMBIM6,UBR5,DDX60
	GO:BP	regulation of response to stress	GO:0080134	1.73185e-05	4.76149	1030	222	35	19136	SMCHD1,ISG15,ACTB,STAT1,PPP3CA,EIF2AK2,USP15,RSAD2,GHSR,RIGI,CD74,HERC5,FOXP1,ACTG1,GRN,APOE,AP3B1,IFIH1,PRKG1,ZNFX1,PARP14,ITSN1,ITGB1,PELI1,IFIT1,FABP4,PML,CADM1,STK3,PLCB1,SFRP2,USP25,TMBIM6,UBR5,DDX60
	GO:BP	supramolecular fiber organization	GO:0097435	7.53501e-05	4.12292	652	222	26	19136	COL1A2,COL3A1,COL1A1,TMSB4X,VIM,COL5A2,TMSB10,CST3,GHSR,MYO1D,CSTB,ACTG1,NAV3,CCDC88A,APOE,DIAPH2,EPS8,CALD1,FCHSD2,ITGB1,ACTR3,HSP90B1,MEF2A,ARHGAP28,SFRP2,MARCKS
	GO:BP	endocytosis	GO:0006897	0.0054623	2.26262	522	222	20	19136	ENPP1,ACTB,PPP3CA,ELMO1,ACTG1,CD163,FCHO2,PICALM,APOE,LGALS3BP,FNBP1,ABCA1,MSR1,CD63,FCHSD2,DNAJC13,ITGB1,SCARB2,MERTK,SNX10
	GO:BP	collagen metabolic process	GO:0032963	0.0101648	1.9929	60	222	7	19136	COL1A2,COL1A1,CTSS,VIM,CTSB,CST3,ITGB1
	GO:BP	regulation of canonical Wnt signaling pathway	GO:0060828	0.0118716	1.92549	211	222	12	19136	COL1A1,GNAQ,APOE,PRICKLE1,RBPJ,CDK14,BICC1,RPS12,RBMS3,STK3,SFRP2,UBR5
	GO:BP	ossification	GO:0001503	0.0125254	1.90221	288	222	14	19136	SPP1,COL1A2,COL1A1,RUNX1,ENPP1,ISG15,ATP2B1,PPP3CA,RUNX2,ANKH,SRGN,RBPJ,SFRP2,SNX10
	GO:BP	response to vitamin	GO:0033273	0.0227053	1.64387	27	222	5	19136	SPP1,RUNX2,POSTN,KYNU,ENSSSCG00000022236
	KEGG	Lysosome	KEGG:04142	4.22238e-05	4.37444	93	109	11	6289	CTSS,CTSB,CTSD,ACP5,CTSZ,CTSH,AP3B1,CD63,SCARB2,LGMN,WDR7
	KEGG	Influenza A	KEGG:05164	0.000461691	3.33565	118	109	11	6289	ACTB,MX1,STAT1,EIF2AK2,GHSR,RIGI,ACTG1,OAS2,PRKCB,IFIH1,PML
	KEGG	Antigen processing and presentation	KEGG:04612	0.00431144	2.36538	39	109	6	6289	CTSS,B2M,CTSB,CD74,ENSSSCG00000004687,LGMN
	KEGG	Platelet activation	KEGG:04611	0.0225577	1.6467	97	109	8	6289	COL1A2,COL1A1,ACTB,GNAQ,ACTG1,PRKG1,ITGB1,PLCB1
	KEGG	Apoptosis	KEGG:04210	0.0278251	1.55556	100	109	8	6289	CTSS,ACTB,CTSB,CTSD,CTSZ,GHSR,ACTG1,CTSH
Border area (Pericytes)	GO:BP	immune response	GO:0006955	1.20955e-11	10.9174	1187	201	46	19136	IFI6,COL3A1,VIM,CTSS,ENPP1,B2M,MX2,ISG15,STAT1,USP15,ENSSSCG00000001341,MX1,GHSR,IFI44L,ENSSSCG00000052432,CD74,OAS2,KYNU,PTPRJ,DAPK1,MARCHF1,RSAD2,RIGI,PRKCB,ENSSSCG00000004687,ACTG1,CTSH,FOXP1,APOE,ENSSSCG00000060622,ACTR3,IFIH1,ZNFX1,GRN,PARP14,RBPJ,ENSSSCG00000006418,AP3B1,CTSC,ITGB8,ELF1,PELI1,HLA-DRA,ENSSSCG00000060989,PML,CADM1
	GO:BP	immune system process	GO:0002376	3.49988e-11	10.4559	1818	201	57	19136	FN1,IFI6,COL3A1,VIM,CTSS,ENPP1,B2M,RUNX1,MX2,ISG15,STAT1,USP15,ENSSSCG00000001341,PPP3CA,MX1,GHSR,IFI44L,RUNX2,ENSSSCG00000052432,CD74,OAS2,KYNU,PTPRJ,DAPK1,MARCHF1,RSAD2,RIGI,PRKCB,ENSSSCG00000004687,ACTG1,CTSH,FOXP1,APOE,ENSSSCG00000060622,ACTR3,IFIH1,ZNFX1,BANK1,GRN,PARP14,ZFP36L1,LGMN,RBPJ,ENSSSCG00000006418,AP3B1,CTSC,ITGB8,DOCK8,ELF1,PELI1,GPNMB,HLA-DRA,ENSSSCG00000060989,PDIA3,PML,CADM1,ME…
	GO:BP	regulation of response to stimulus	GO:0048583	2.54829e-08	7.59375	2989	201	70	19136	FN1,IFI6,COL3A1,COL1A1,SMCHD1,ENPP1,ACTB,ISG15,ARHGAP24,STAT1,ATP2B1,USP15,PPP3CA,GNAQ,EIF2AK2,POSTN,GHSR,RUNX2,CD74,PTPRJ,DAPK1,RSAD2,RIGI,ABCA1,PRKCB,HERC5,ACTG1,CTSH,RPS12,FOXP1,MEF2A,APOE,IFIH1,ZNFX1,BANK1,GRN,CCDC88A,ROBO1,PARP14,PRICKLE1,VRK2,LGMN,RBPJ,ENSSSCG00000006418,AP3B1,HTRA1,RPS15,BICC1,CD63,CTSC,MYCBP2,MDFIC,ELF1,PELI1,ARHGAP17,SMURF1,SESN3,UBB,CHST11,HLA-DRA,PDIA3,PML,CALM2,CADM1,…
	GO:BP	response to external stimulus	GO:0009605	7.20732e-08	7.14223	1935	201	53	19136	SPP1,IFI6,COL1A1,VIM,LYZ,MX2,ISG15,STAT1,USP15,DOCK4,MX1,EIF2AK2,POSTN,GHSR,IFI44L,RUNX2,CD74,OAS2,KYNU,PTPRJ,DAPK1,RSAD2,RIGI,ABCA1,RASAL2,HERC5,ACTG1,FOXP1,APOE,ENSSSCG00000060622,ACTR3,IFIH1,ZNFX1,BANK1,GRN,ROBO1,ENSSSCG00000022236,PARP14,LGMN,RBPJ,ENSSSCG00000006418,AP3B1,CD63,CTSC,MYCBP2,ITGB8,ALCAM,PELI1,SESN3,PML,CADM1,SFRP2,HGF
	GO:BP	response to biotic stimulus	GO:0009607	8.15118e-08	7.08878	1032	201	37	19136	IFI6,VIM,LYZ,MX2,ISG15,STAT1,TXNIP,USP15,MX1,EIF2AK2,IFI44L,CD74,OAS2,KYNU,DAPK1,RSAD2,RIGI,ABCA1,HERC5,ACTG1,FOXP1,APOE,ENSSSCG00000060622,ACTR3,IFIH1,ZNFX1,BANK1,GRN,PARP14,RBPJ,ENSSSCG00000006418,AP3B1,ITGB8,PELI1,PML,CADM1,LAPTM5
	GO:BP	defense response	GO:0006952	1.75339e-07	6.75612	1166	201	39	19136	FN1,IFI6,VIM,LYZ,MX2,ISG15,STAT1,USP15,CST3,MX1,EIF2AK2,GHSR,IFI44L,CD74,OAS2,KYNU,DAPK1,RSAD2,RIGI,HERC5,ACTG1,FOXP1,APOE,ENSSSCG00000060622,ACTR3,IFIH1,ZNFX1,GRN,PARP14,RBPJ,ENSSSCG00000006418,AP3B1,CTSC,PELI1,PML,CADM1,TIMP1,LAPTM5,HGF
	GO:BP	innate immune response	GO:0045087	1.86617e-07	6.72905	540	201	26	19136	IFI6,VIM,MX2,ISG15,STAT1,USP15,MX1,CD74,OAS2,KYNU,DAPK1,RSAD2,RIGI,ACTG1,APOE,ENSSSCG00000060622,ACTR3,IFIH1,ZNFX1,GRN,PARP14,ENSSSCG00000006418,AP3B1,PELI1,PML,CADM1
	GO:BP	cell surface receptor signaling pathway	GO:0007166	3.10775e-07	6.50755	2204	201	56	19136	FN1,COL1A2,IFI6,COL3A1,COL1A1,VIM,ENPP1,ISG15,STAT1,TXNIP,USP15,PPP3CA,MX1,GNAQ,ADAM12,POSTN,GHSR,GAB2,RUNX2,MAML2,CD74,OAS2,PTPRJ,DAPK1,ABCA1,PRKCB,RPS12,FOXP1,APOE,ENSSSCG00000060622,CCDC88A,ARID5B,ROBO1,PARP14,PRICKLE1,SETX,VRK2,LGMN,RBPJ,HTRA1,BICC1,CD63,ITGB8,MDFIC,ELF1,PELI1,SMURF1,SESN3,CHST11,PDIA3,PML,TIMP1,SFRP2,BMP2K,HGF,MERTK
	GO:BP	regulation of hydrolase activity	GO:0051336	1.20043e-06	5.92066	775	201	30	19136	FN1,IFI6,ARHGAP15,PSAP,CTSB,CTSD,ARHGAP24,CST3,CSTB,PICALM,OAS2,DAPK1,ENSSSCG00000015645,RASAL2,CTSH,RABGAP1L,GRN,ROBO1,LGMN,SCARB2,DOCK8,ARHGAP22,HSP90B1,USP6NL,PML,CALM2,TIMP1,SFRP2,LAPTM5,HGF
	GO:BP	cell adhesion	GO:0007155	0.00108289	2.96542	1051	201	30	19136	SPP1,FN1,COL3A1,COL8A1,PPP3CA,POSTN,VMP1,CD74,VCAN,PTPRJ,PEAK1,ACTG1,LGALS3BP,MAGI1,ROBO1,ENSSSCG00000022236,ZFP36L1,AP3B1,CD63,ITGB8,DOCK8,ALCAM,PELI1,GPNMB,HLA-DRA,ARPC2,PML,CADM1,CDH11,MERTK
	GO:BP	endocytosis	GO:0006897	0.00124101	2.90622	522	201	20	19136	ENPP1,ACTB,ELMO1,PPP3CA,MSR1,PICALM,FNBP1,CD163,ABCA1,ACTG1,DNAJC13,LGALS3BP,APOE,FCHO2,FCHSD2,CD63,SCARB2,BMP2K,EPS15,MERTK
	GO:BP	response to vitamin	GO:0033273	0.0150687	1.82192	27	201	5	19136	SPP1,POSTN,RUNX2,KYNU,ENSSSCG00000022236
	GO:BP	interleukin-27-mediated signaling pathway	GO:0070106	0.0413127	1.38392	6	201	3	19136	STAT1,MX1,OAS2
	GO:BP	cell death	GO:0008219	0.0490855	1.30905	1404	201	32	19136	IFI6,ELMO1,CTSD,CTSZ,EIF2AK2,ISG12(A),CD74,PICALM,DAPK1,PRKCB,CTSH,FOXP1,APOE,ETV6,GRN,ZFP36L1,SETX,LGMN,SRGN,CTSC,DOCK8,PELI1,HSP90B1,GPNMB,UBB,CHST11,PDIA3,PML,SFRP2,LAPTM5,HGF,MERTK
	GO:CC	MHC protein complex	GO:0042611	0.00383617	2.4161	15	195	4	19669	B2M,CD74,ENSSSCG00000004687,HLA-DRA
	GO:CC	endocytic vesicle	GO:0030139	0.00451769	2.34508	144	195	9	19669	VIM,CTSS,ENSSSCG00000001341,ENSSSCG00000052432,ENSSSCG00000015645,ABCA1,ACTG1,SCARB2,ENSSSCG00000060989
	KEGG	Lysosome	KEGG:04142	1.45562e-07	6.83695	93	100	13	6289	CTSS,CTSB,CTSD,ACP5,CTSZ,CTSH,LGMN,AP3B1,CD63,SCARB2,CTSC,WDR7,LAPTM5
	KEGG	Influenza A	KEGG:05164	0.000187717	3.7265	118	100	11	6289	ACTB,STAT1,MX1,EIF2AK2,GHSR,OAS2,RIGI,PRKCB,ACTG1,IFIH1,PML
	KEGG	Apoptosis	KEGG:04210	0.00221341	2.65494	100	100	9	6289	CTSS,ACTB,CTSB,CTSD,CTSZ,GHSR,ACTG1,CTSH,CTSC
	KEGG	Antigen processing and presentation	KEGG:04612	0.00252648	2.59748	39	100	6	6289	CTSS,B2M,CTSB,CD74,ENSSSCG00000004687,LGMN
Border area (Myeloid cells)	GO:BP	immune system process	GO:0002376	1.57643e-12	11.8023	1818	217	62	19136	FN1,IFI6,COL3A1,RUNX1,CTSS,VIM,ENPP1,ISG15,B2M,MX2,ENSSSCG00000001341,MX1,RUNX2,PPP3CA,STAT1,FOXP1,GHSR,CD74,PELI1,ELF1,ENSSSCG00000060622,EPS8,CTSH,ENSSSCG00000004687,IFI44L,OAS2,RSAD2,KYNU,APOE,USP15,RIGI,RPS14,GRN,ENSSSCG00000052432,IFIH1,DAPK1,RBPJ,MARCHF1,ACTG1,ENSSSCG00000001229,LGALS3,PARP14,LYST,ITGB8,DOCK8,PRKCB,TMBIM6,IFIT1,ENSSSCG00000060989,GPNMB,LCP1,BANK1,LGMN,GLI3,GSN,IGHM,ROCK1,PD…
	GO:BP	immune response	GO:0006955	5.24956e-11	10.2799	1187	217	47	19136	IFI6,COL3A1,CTSS,VIM,ENPP1,ISG15,B2M,MX2,ENSSSCG00000001341,MX1,STAT1,FOXP1,GHSR,CD74,PELI1,ELF1,ENSSSCG00000060622,CTSH,ENSSSCG00000004687,IFI44L,OAS2,RSAD2,KYNU,APOE,USP15,RIGI,GRN,ENSSSCG00000052432,IFIH1,DAPK1,RBPJ,MARCHF1,ACTG1,ENSSSCG00000001229,PARP14,LYST,ITGB8,PRKCB,IFIT1,ENSSSCG00000060989,LCP1,GSN,IGHM,ACTR3,PTPRJ,ZNFX1,NOTCH2
	GO:BP	cell migration	GO:0016477	8.20525e-11	10.0859	1154	217	46	19136	FN1,COL1A1,TMSB4X,PPP3CA,ELMO1,DOCK4,FOXP1,DOCK10,CD74,SPARC,CD63,PRKG1,ARID5B,EPS8,CTSH,SDC2,APOE,ZNF609,RIGI,ROBO1,GRN,ROR2,CCDC88A,ENSSSCG00000015645,ACTG1,LGALS3,SULF1,HGF,GPC6,ITGB8,BMPR2,NAV3,DOCK8,GPNMB,LCP1,TIMP1,LGMN,SFRP2,GLI3,CDH11,ROCK1,DCN,PTPRJ,PEAK1,NRP2,IQGAP1
	GO:BP	cell motility	GO:0048870	1.64477e-09	8.7839	1305	217	47	19136	FN1,COL1A1,TMSB4X,ACTB,PPP3CA,ELMO1,DOCK4,FOXP1,DOCK10,CD74,SPARC,CD63,PRKG1,ARID5B,EPS8,CTSH,SDC2,APOE,ZNF609,RIGI,ROBO1,GRN,ROR2,CCDC88A,ENSSSCG00000015645,ACTG1,LGALS3,SULF1,HGF,GPC6,ITGB8,BMPR2,NAV3,DOCK8,GPNMB,LCP1,TIMP1,LGMN,SFRP2,GLI3,CDH11,ROCK1,DCN,PTPRJ,PEAK1,NRP2,IQGAP1
	GO:BP	response to stimulus	GO:0050896	5.89032e-07	6.22986	8161	217	138	19136	SPP1,FN1,COL1A2,IFI6,COL1A1,COL3A1,ARHGAP15,CTSS,VIM,LYZ,ACTB,ENPP1,ISG15,B2M,PSAP,SMCHD1,CST3,MX2,ADAM12,ENSSSCG00000001341,TXNIP,CTSB,MX1,GNAQ,RUNX2,PPP3CA,COL5A2,ENSSSCG00000004489,ELMO1,STAT1,DOCK4,EIF2AK2,ATP2B1,FOXP1,DOCK10,POSTN,PRICKLE1,GHSR,ANKH,MAML2,CD74,PELI1,CD63,ELF1,PRKG1,ENSSSCG00000060622,ISG12(A),ARID5B,EPS8,CTSH,ENSSSCG00000004687,IFI44L,OAS2,HERC5,RSAD2,KYNU,VCAN,RAD51B,APOE,U…
	GO:BP	innate immune response	GO:0045087	9.51998e-07	6.02136	540	217	26	19136	IFI6,VIM,ISG15,MX2,MX1,STAT1,CD74,PELI1,ENSSSCG00000060622,OAS2,RSAD2,KYNU,APOE,USP15,RIGI,GRN,IFIH1,DAPK1,ACTG1,PARP14,LYST,IFIT1,GSN,IGHM,ACTR3,ZNFX1
	GO:BP	response to cytokine	GO:0034097	5.91663e-05	4.22793	706	217	27	19136	COL3A1,VIM,ISG15,MX2,MX1,STAT1,EIF2AK2,CD74,ENSSSCG00000060622,ARID5B,EPS8,OAS2,KYNU,RIGI,ROBO1,IFIH1,DAPK1,ACTG1,PARP14,FABP4,DOCK8,IFIT1,TIMP1,GSN,PDIA3,ACTR3,NRP2
	GO:BP	defense response to virus	GO:0051607	6.5533e-05	4.18354	222	217	15	19136	IFI6,ISG15,MX2,MX1,STAT1,EIF2AK2,ENSSSCG00000060622,IFI44L,OAS2,HERC5,RSAD2,RIGI,IFIH1,IFIT1,ZNFX1
	GO:BP	regulation of ossification	GO:0030278	0.000194255	3.71163	94	217	10	19136	ENPP1,ISG15,RUNX2,ATP2B1,ANKH,SRGN,BMP2K,RBPJ,BMPR2,MGP
	GO:BP	regulation of cysteine-type endopeptidase activity	GO:2000116	0.00720772	2.1422	171	217	11	19136	IFI6,CST3,CTSD,CTSH,ROBO1,DAPK1,HGF,LGMN,SFRP2,GSN,LAPTM5
	GO:BP	collagen metabolic process	GO:0032963	0.00875297	2.05784	60	217	7	19136	COL1A2,COL1A1,CTSS,VIM,CST3,CTSB,CTSK
	GO:BP	supramolecular fiber organization	GO:0097435	0.00923692	2.03447	652	217	22	19136	COL1A2,COL1A1,COL3A1,TMSB4X,VIM,CALD1,TMSB10,CST3,CSTB,COL5A2,GHSR,MYO1D,EPS8,APOE,CCDC88A,ACTG1,NAV3,ARHGAP28,LCP1,SFRP2,GSN,ACTR3
	GO:BP	endocytosis	GO:0006897	0.0144979	1.8387	522	217	19	19136	ACTB,ENPP1,PPP3CA,ELMO1,CD163,CD63,MSR1,APOE,PICALM,BMP2K,LGALS3BP,ACTG1,SCARB2,LGALS3,ABCA1,FCHO2,GSN,ROCK1,FNBP1
	GO:BP	cell adhesion	GO:0007155	0.0146559	1.83399	1051	217	29	19136	SPP1,FN1,COL3A1,COL8A1,PPP3CA,POSTN,CD74,VMP1,PELI1,CD63,PRKG1,VCAN,ROBO1,SPON1,ENSSSCG00000022236,LGALS3BP,ACTG1,MAGI1,PPP1R12A,ITGB8,ANTXR1,DOCK8,GPNMB,GLI3,CDH11,ROCK1,PTPRJ,NOTCH2,PEAK1
	GO:BP	regulation of Wnt signaling pathway	GO:0030111	0.0148697	1.8277	259	217	13	19136	COL1A1,GNAQ,PRICKLE1,APOE,RPS12,TBL1XR1,BICC1,RBPJ,UBR5,SULF1,SFRP2,GLI3,NXN
	GO:BP	response to vitamin	GO:0033273	0.0203373	1.69171	27	217	5	19136	SPP1,RUNX2,POSTN,KYNU,ENSSSCG00000022236
	GO:BP	interleukin-27-mediated signaling pathway	GO:0070106	0.0483614	1.3155	6	217	3	19136	MX1,STAT1,OAS2
	GO:CC	phagocytic vesicle	GO:0045335	3.20176e-06	5.49461	78	209	10	19669	CTSS,VIM,ENSSSCG00000001341,ENSSSCG00000015645,ENSSSCG00000052432,ACTG1,ENSSSCG00000001229,ABCA1,ENSSSCG00000060989,GSN
	GO:CC	endocytic vesicle	GO:0030139	0.000131642	3.8806	144	209	11	19669	CTSS,VIM,ENSSSCG00000001341,ENSSSCG00000015645,ENSSSCG00000052432,ACTG1,ENSSSCG00000001229,SCARB2,ABCA1,ENSSSCG00000060989,GSN
	GO:CC	cell surface	GO:0009986	0.000389889	3.40906	635	209	22	19669	ENPP1,ENSSSCG00000001341,CTSB,GHSR,CD74,SPARC,CD163,CD63,SDC2,MSR1,ROBO1,PICALM,ABCA1,SULF1,ITGB8,BMPR2,ANTXR1,IGHM,PDIA3,PTPRJ,NOTCH2,CTSK
	GO:CC	lysosome	GO:0005764	0.00244487	2.61174	360	209	15	19669	CTSS,PSAP,CTSD,CTSB,CTSZ,CD74,CD63,CTSH,GRN,MARCHF1,CYBRD1,SCARB2,LGMN,LAPTM5,CTSK
	GO:CC	lytic vacuole	GO:0000323	0.00244487	2.61174	360	209	15	19669	CTSS,PSAP,CTSD,CTSB,CTSZ,CD74,CD63,CTSH,GRN,MARCHF1,CYBRD1,SCARB2,LGMN,LAPTM5,CTSK
	KEGG	Lysosome	KEGG:04142	3.02208e-06	5.51969	93	105	12	6289	CTSS,ACP5,CTSD,CTSB,CTSZ,CD63,CTSH,SCARB2,LGMN,WDR7,LAPTM5,CTSK
	KEGG	Influenza A	KEGG:05164	0.00213602	2.67039	118	105	10	6289	ACTB,MX1,STAT1,EIF2AK2,GHSR,OAS2,RIGI,IFIH1,ACTG1,PRKCB
	KEGG	Apoptosis	KEGG:04210	0.00345718	2.46128	100	105	9	6289	CTSS,ACTB,CTSD,CTSB,CTSZ,GHSR,CTSH,ACTG1,CTSK
	KEGG	Antigen processing and presentation	KEGG:04612	0.00352045	2.4534	39	105	6	6289	CTSS,B2M,CTSB,CD74,ENSSSCG00000004687,LGMN
	KEGG	Ribosome	KEGG:03010	0.0217086	1.66337	100	105	8	6289	RPLP1,RPS14,RPS12,RPLP0,ENSSSCG00000033697,RPL35,RPS15,ENSSSCG00000030849
	REAC	Immune System	REAC:R-SSC-168256	0.00550685	2.2591	1188	113	39	6558	COL1A2,COL1A1,COL3A1,CTSS,LYZ,ACTB,ISG15,B2M,CST3,ENSSSCG00000001341,TXNIP,CTSB,MX1,HERC6,PPP3CA,CTSZ,ENSSSCG00000004489,EIF2AK2,PELI1,CD63,PRKG1,ENSSSCG00000060622,CTSH,ENSSSCG00000004687,HERC5,ENSSSCG00000014540,GRN,GAB2,ENSSSCG00000038912,ACTG1,LGALS3,LGMN,SEC24D,ATG7,GSN,ROCK1,PDIA3,ACTR3,IQGAP1
	REAC	Antigen Presentation: Folding, assembly and peptide loading of class I MHC	REAC:R-SSC-983170	0.00791413	2.1016	22	113	5	6558	B2M,ENSSSCG00000001341,ENSSSCG00000004687,SEC24D,PDIA3
	REAC	Platelet degranulation	REAC:R-SSC-114608	0.00968898	2.01372	74	113	8	6558	FN1,TMSB4X,CD63,SRGN,LGALS3BP,ACTG1,HGF,TIMP1
	REAC	Neutrophil degranulation	REAC:R-SSC-6798695	0.0101195	1.99484	360	113	18	6558	CTSS,LYZ,B2M,CST3,ENSSSCG00000001341,CTSB,CTSZ,ENSSSCG00000004489,CD63,CTSH,ENSSSCG00000004687,ENSSSCG00000014540,GRN,LGALS3,ATG7,GSN,ROCK1,IQGAP1
