# Supplementary material for: Increased [18F]FDG uptake in the infarcted myocardial area displayed by combined PET/CMR correlates with snRNA-seq-detected inflammatory cell invasion
Source: Basic Res Cardiol. 2024 Jun 26;119(5):807–29. doi: 10.1007/s00395-024-01064-y (PMC11461641; doi:10.1007/s00395-024-01064-y)
Supplement: Supplementary file 4 — Supplementary file4 (XLSX 13 KB) [file 395_2024_1064_MOESM4_ESM.xlsx]

## Sheet: Supplementary Table 4
Supplementary Table 5
List	Name	ID	FeatureType
Active Feature List	CD79B	ENSSSCG00000017283	Gene Expression
Active Feature List	MS4A1	ENSSSCG00000021812	Gene Expression
Active Feature List	ENSSSCG00000036224	ENSSSCG00000036224	Gene Expression
Active Feature List	ZNF70	ENSSSCG00000062733	Gene Expression
Active Feature List	ENSSSCG00000034697	ENSSSCG00000034697	Gene Expression
Active Feature List	ENSSSCG00000031117	ENSSSCG00000031117	Gene Expression
B cells	MS4A1	ENSSSCG00000021812	Gene Expression
B cells	ENSSSCG00000036224	ENSSSCG00000036224	Gene Expression
B cells	ZNF70	ENSSSCG00000062733	Gene Expression
B cells	ENSSSCG00000034697	ENSSSCG00000034697	Gene Expression
B cells	ENSSSCG00000031117	ENSSSCG00000031117	Gene Expression
B cells	DUT	ENSSSCG00000032141	Gene Expression
B cells	PCLAF	ENSSSCG00000004554	Gene Expression
B cells	TCEA1	ENSSSCG00000006261	Gene Expression
B cells	POU2AF1	ENSSSCG00000015016	Gene Expression
B cells	NAP1L1	ENSSSCG00000000522	Gene Expression
Macrophages	FCN2	ENSSSCG00000023333	Gene Expression
Macrophages	LYZ	ENSSSCG00000000492	Gene Expression
Macrophages	ENSSSCG00000033457	ENSSSCG00000033457	Gene Expression
Macrophages	C1QB	ENSSSCG00000033512	Gene Expression
Macrophages	S100A12	ENSSSCG00000032857	Gene Expression
Macrophages	C1QA	ENSSSCG00000003524	Gene Expression
Macrophages	C1QC	ENSSSCG00000038706	Gene Expression
Macrophages	LGALS3	ENSSSCG00000005055	Gene Expression
Macrophages	CD9	ENSSSCG00000022230	Gene Expression
Macrophages	HMOX1	ENSSSCG00000039745	Gene Expression
Macrophages	C4BPA	ENSSSCG00000054337	Gene Expression
Macrophages	CD163	ENSSSCG00000033146	Gene Expression
Cardiomyocytes	NEBL	ENSSSCG00000011090	Gene Expression
Cardiomyocytes	ANKRD1	ENSSSCG00000010461	Gene Expression
Cardiomyocytes	MYH7	ENSSSCG00000053614	Gene Expression
Cardiomyocytes	NEXN	ENSSSCG00000003768	Gene Expression
Cardiomyocytes	TNNI3	ENSSSCG00000043687	Gene Expression
Cardiomyocytes	MYBPC3	ENSSSCG00000013236	Gene Expression
Cardiomyocytes	TNNT2	ENSSSCG00000023031	Gene Expression
Cardiomyocytes	MYL2	ENSSSCG00000039710	Gene Expression
CD4+NaiveTcells	PLAC8L1	ENSSSCG00000014408	Gene Expression
CD4+NaiveTcells	CCR7	ENSSSCG00000017466	Gene Expression
CD4+NaiveTcells	ENSSSCG00000033721	ENSSSCG00000033721	Gene Expression
CD4+NaiveTcells	ENSSSCG00000037885	ENSSSCG00000037885	Gene Expression
CD4+NaiveTcells	LEF1	ENSSSCG00000009148	Gene Expression
CD4+NaiveTcells	CD52	ENSSSCG00000057268	Gene Expression
CD4+NaiveTcells	TCF7	ENSSSCG00000030680	Gene Expression
CD4+NaiveTcells	CD3E	ENSSSCG00000040140	Gene Expression
CD8+CytotoxicTcells	GNLY	ENSSSCG00000008228	Gene Expression
CD8+CytotoxicTcells	GZMB	ENSSSCG00000059880	Gene Expression
CD8+CytotoxicTcells	S100A4	ENSSSCG00000006578	Gene Expression
CD8+CytotoxicTcells	CTSW	ENSSSCG00000012970	Gene Expression
CD8+CytotoxicTcells	NKG7	ENSSSCG00000003231	Gene Expression
CD8+CytotoxicTcells	RAC2	ENSSSCG00000021944	Gene Expression
Endothelila cells	FABP5	ENSSSCG00000006153	Gene Expression
Endothelila cells	ENSSSCG00000032591	ENSSSCG00000032591	Gene Expression
Endothelila cells	FABP4	ENSSSCG00000040681	Gene Expression
Endothelila cells	EMP1	ENSSSCG00000036723	Gene Expression
Endothelila cells	APOA1	ENSSSCG00000030921	Gene Expression
Endothelila cells	TM4SF1	ENSSSCG00000033018	Gene Expression
Endothelila cells	PECAM1	ENSSSCG00000017277	Gene Expression
Endothelila cells	ENSSSCG00000004572	ENSSSCG00000004572	Gene Expression
Endothelila cells	ENSSSCG00000032436	ENSSSCG00000032436	Gene Expression
Fibroblasts	MACF1	ENSSSCG00000003654	Gene Expression
Fibroblasts	A2M	ENSSSCG00000000660	Gene Expression
Fibroblasts	HMCN1	ENSSSCG00000035595	Gene Expression
Fibroblasts	LIMCH1	ENSSSCG00000008799	Gene Expression
Fibroblasts	LAMA4	ENSSSCG00000004425	Gene Expression
Fibroblasts	COL6A1	ENSSSCG00000022506	Gene Expression
Fibroblasts	FN1	ENSSSCG00000016174	Gene Expression
Fibroblasts	WASF3	ENSSSCG00000009300	Gene Expression
Fibroblasts	FMO2	ENSSSCG00000015267	Gene Expression
Tcells	GNLY	ENSSSCG00000008228	Gene Expression
Tcells	ENSSSCG00000029596	ENSSSCG00000029596	Gene Expression
Tcells	ENSSSCG00000037885	ENSSSCG00000037885	Gene Expression
Tcells	CD52	ENSSSCG00000057268	Gene Expression
Tcells	ENSSSCG00000033721	ENSSSCG00000033721	Gene Expression
Tcells	GZMB	ENSSSCG00000059880	Gene Expression
Tcells	CD3E	ENSSSCG00000040140	Gene Expression
Tcells	CTSW	ENSSSCG00000012970	Gene Expression
Tcells	KLRK1	ENSSSCG00000040465	Gene Expression
Tcells	S100A4	ENSSSCG00000006578	Gene Expression
Tcells	CD2	ENSSSCG00000006736	Gene Expression
Tcells	TRAT1	ENSSSCG00000023842	Gene Expression
Tcells	CD247	ENSSSCG00000006309	Gene Expression
SmoothMuscleCells	ACTA2	ENSSSCG00000010447	Gene Expression
SmoothMuscleCells	TAGLN	ENSSSCG00000015073	Gene Expression
SmoothMuscleCells	ITIH4	ENSSSCG00000011453	Gene Expression
SmoothMuscleCells	MYH11	ENSSSCG00000000146	Gene Expression
SmoothMuscleCells	CCL2	ENSSSCG00000017723	Gene Expression
SmoothMuscleCells	MYL9	ENSSSCG00000036402	Gene Expression
SmoothMuscleCells	RGS5	ENSSSCG00000037821	Gene Expression
NKcells	KLRB1	ENSSSCG00000039708	Gene Expression
NKcells	DUSP2	ENSSSCG00000035971	Gene Expression
NKcells	KLRK1	ENSSSCG00000040465	Gene Expression
NKcells	STEAP4	ENSSSCG00000015299	Gene Expression
NKcells	ENSSSCG00000014565	ENSSSCG00000014565	Gene Expression
NKcells	ENSSSCG00000033457	ENSSSCG00000033457	Gene Expression
NKcells	ENSSSCG00000016184	ENSSSCG00000016184	Gene Expression
NKcells	NKG7	ENSSSCG00000003231	Gene Expression
NKcells	SELL	ENSSSCG00000006287	Gene Expression
NKcells	ENSSSCG00000000640	ENSSSCG00000000640	Gene Expression
Basophiles	MS4A2	ENSSSCG00000034506	Gene Expression
Basophiles	ENSSSCG00000034555	ENSSSCG00000034555	Gene Expression
Basophiles	CCN3	ENSSSCG00000006002	Gene Expression
Basophiles	CSF2RB	ENSSSCG00000000136	Gene Expression
Basophiles	KIT	ENSSSCG00000008842	Gene Expression
Basophiles	LTC4S	ENSSSCG00000028488	Gene Expression
CD8+naiveCells	ENSSSCG00000033721	ENSSSCG00000033721	Gene Expression
CD8+naiveCells	CCR7	ENSSSCG00000017466	Gene Expression
CD8+naiveCells	GZMB	ENSSSCG00000059880	Gene Expression
CD8+naiveCells	CTSW	ENSSSCG00000012970	Gene Expression
CD8+naiveCells	LEF1	ENSSSCG00000009148	Gene Expression
CD8+naiveCells	CD52	ENSSSCG00000057268	Gene Expression
