# Supplementary material for: Increased [18F]FDG uptake in the infarcted myocardial area displayed by combined PET/CMR correlates with snRNA-seq-detected inflammatory cell invasion
Source: Basic Res Cardiol. 2024 Jun 26;119(5):807–29. doi: 10.1007/s00395-024-01064-y (PMC11461641; doi:10.1007/s00395-024-01064-y)
Supplement: Supplementary file 5 — Supplementary file5 (XLSX 13 KB) [file 395_2024_1064_MOESM5_ESM.xlsx]

## Sheet: Suppl Table 5
Supplementary Table 6. Enrichment analysis of cellular clusters across myocardial areas in the Mismatch group targeted for pro-inflammatory pathways. Differentially expressed genes are compared between Mismatch and Match group. Term_Description, Description of the enriched term; lowest_p,nthe lowest adjusted-p value of the given term over all iterations; Up_regulated, the up-regulated genes invol…
ID	Term_Description	Group	occurrence	support	lowest_p	highest_p	non_Signif_Snw_Genes	Up_regulated in Mismatch	Down_regulated in Mismatch	Cluster
ssc04261	Adrenergic signaling in cardiomyocytes	AMI	10	0.3	8.2519e-15	8.2519e-15	ATF2	ADCY5, SLC8A1, CACNA1C, CACNB2, CACNA2D1, CACNA2D3, RYR2, PPP2CB, PPP2R2B, PPP2R3A, PPP1CC, TNNI3, TNNT2, TPM2, MYH7, ATP2A2, GNAQ, PLCB1, PLCB4, CREB5, BCL2, AKT3	ADCY2, ADCY3, ADCY4, KCNK2, SCN7A, CACNB4, CACNA2D2, PPP2R2C, ATP2A3, CREB3L1, PIK3CG	Cardiomyocytes I
ssc04024	cAMP signaling pathway	AMI	10	0.3	6.95691e-13	6.95691e-13		CHRM2, PTGER3, GHSR, ADCY5, PLCE1, MAPK10, RAC1, ARAP3, PIK3R1, AKT3, PPP1CC, CREB5, PTCH1, TNNI3, ATP2A2, RYR2, GRIA1, CACNA1C, PDE3A, PDE3B, PDE4D, PDE10A	PTGER2, VIPR2, TSHR, HTR1E, ADCY2, ADCY3, ADCY4, KCNK2, PIK3CD, CREB3L1, F2R, ATP2A3, GRIN2B, GRIA4	Cardiomyocytes I
ssc04010	MAPK signaling pathway	AMI	10	0.4	1.97547e-09	1.97547e-09	MAPK1	CACNA1A, CACNA1C, CACNA2D1, CACNA2D3, CACNB2, PPP3CA, RASGRF2, RASGRP3, FGF2, NTF3, PDGFD, KITLG, ANGPT1, EFNA5, EGFR, ERBB4, IGF1R, KIT, FLT1, FLT4, KDR, MAPT, PLA2G4A, TGFB2, TGFBR1, RAC1, CASP3, MAP3K1, MAP3K5, FLNB, MAPK10, AKT3, HSPA8, MECOM	CACNA1E, CACNA2D2, CACNB4, PRKCB, GNG12, FGF9, IGF1, NTRK2, PDGFRA, MET, TGFB3, MAP3K12, ARRB1, RPS6KA4, PTPRR, DUSP10, MAPK7	Cardiomyocytes I
ssc04261	Adrenergic signaling in cardiomyocytes	AMI	10	0.305172	1.08992e-15	2.21414e-15	ATF2	ADCY5, SLC8A1, CACNA2D1, CACNA2D3, PPP2CB, PPP2R2B, PPP2R3A, PPP1CC, TNNI3, TNNT2, TPM2, MYH7, ATP2A2, CREB5, BCL2	ADCY2, ADCY3, ADCY4, CACNB4, PPP2R2C, ATP2A3, GNAQ, PLCB1, PLCB4, CREB3L1, PIK3CG, AKT3	Pericytes
ssc04750	Inflammatory mediator regulation of TRP channels	AMI	10	0.233333	3.65343e-07	3.65343e-07		PLA2G4A, PLCB4, PPP1CC, MAPK10, PIK3R1, ADCY5, IGF1	ITPR3, ADCY4, PRKCB, PRKCH	Fibroblasts
ssc04620	Toll-like receptor signaling pathway	AMI	10	0.1	0.00247896	0.00247896		RAC1, PIK3R1, AKT3, MAPK10	TLR6, CCL5	Fibroblasts
ssc04668	TNF signaling pathway	AMI	10	0.0666667	0.000436601	0.000991895	ATF2	MAPK10, MAP3K5, CREB5, CASP7, PIK3R1, AKT3	RPS6KA4, CCL2, CCL5	Fibroblasts
ssc04261	Adrenergic signaling in cardiomyocytes	AMI	10	0.266667	5.24695e-08	1.37692e-06	ATF2	ADCY5, SLC8A1, SCN7A, CACNB2, CACNA2D1, CACNA2D3, RYR2, PPP2CB, PPP1CC, TNNI3, TPM2, MYH7, ATP2A2, PLCB4, CREB5, AKT3	ADCY4, TNNT2, ATP2A3, PIK3CG	Fibroblasts
ssc04024	cAMP signaling pathway	AMI	10	0.333333	5.11545e-08	1.17163e-07		CHRM2, PTGER3, GHSR, ADCY5, PLCE1, MAPK10, RAC1, PIK3R1, AKT3, PPP1CC, CREB5, PTCH1, TNNI3, ATP2A2, RYR2, GRIA1, GRIA4, PDE3A, PDE3B, PDE4D, PDE10A	TSHR, ADCY4, F2R, ATP2A3	Fibroblasts
ssc04310	Wnt signaling pathway	AMI	10	0.0333333	0.0231309	0.0231309	RHOA	LGR4, FZD3, TCF7L2, ROR1, PRICKLE2, DAAM2, RAC1, MAPK10, PLCB4, PPP3CA, NFATC2	LEF1, PRICKLE1, PRKCB	Fibroblasts
ssc04010	MAPK signaling pathway	AMI	10	0.382353	2.87543e-11	2.87543e-11	INS	CACNA1A, CACNA1C, CACNA2D3, CACNB2, RASGRP3, FGF2, PDGFD, KITLG, ANGPT1, EGFR, ERBB4, NTRK2, IGF1R, FLT1, MAPT, PLA2G4A, TGFB2, TGFBR1, RAC1, CASP3, MAP3K1, MAPK10, HSPA8, MECOM	CACNA1E, CACNB4, PRKCB, GNG12, PPP3CA, FGF9, PDGFRA, KIT, TGFB3, FLNB, ARRB1, DUSP10, MAPK7	Lymphocytes
ssc04261	Adrenergic signaling in cardiomyocytes	AMI	10	0.264706	1.7329e-08	1.7329e-08	AKT2	ADCY5, SLC8A1, SCN7A, CACNA1C, CACNB2, CACNA2D3, PPP2R2B, TNNI3, TPM2, MYH7, ATP2A2, PLCB4, CREB5, BCL2	ADCY3, CACNB4, PPP1CC, TNNT2, ATP2A3, GNAQ, PLCB1, CREB3L1, PIK3CG	Lymphocytes
ssc04024	cAMP signaling pathway	AMI	10	0.205882	6.44988e-08	1.05707e-07	GNAI3	CHRM2, GHSR, ADCY5, PLCE1, MAPK10, RAC1, PIK3R1, CREB5, TNNI3, ATP2A2, GRIA1, GRIA4, CACNA1C, PDE4D, PDE10A	PTGER2, VIPR2, HTR1E, ADCY3, ARAP3, PIK3CD, PPP1CC, CREB3L1, PTCH1, ATP2A3	Lymphocytes
ssc04261	Adrenergic signaling in cardiomyocytes	AMI	10	0.102564	0.000606597	0.00120644		ADCY5, SLC8A1, CACNA1C, CACNB2, CACNA2D1, PPP2R2B, TPM2, MYH7	CACNB4, PPP1CC, ATP2A2	Epicardial cells
ssc04010	MAPK signaling pathway	AMI	10	0.153846	1.09774e-07	5.63493e-05	INS	CACNA1C, CACNA2D1, CACNB2, PRKCB, RASGRP3, FGF2, ERBB4, KIT, PLA2G4A, MAP3K5	CACNA1E, CACNB4, ANGPT1, EFNA5, TGFBR1	Epicardial cells
ssc04261	Adrenergic signaling in cardiomyocytes	Border	10	0.259259	1.39568e-09	1.7964e-09		ADCY5, ADCY8, KCNE1, SCN5A, CACNA1C, CACNB2, CACNA2D1, CACNA2D3, CALML4, CAMK2D, RYR2, TNNC1, TNNT2, TPM1, TPM2, MYH7, MYL2, MYL3, PLN, ATP2A2, AGTR1, ADRA1A, PLCB1, PLCB4, AKT2	PRKACB, ATP2B1, CACNA1D, CACNB4, PPP2R5B, PPP1CA, GNAQ, ATF6B, AKT3	Fibroblasts
