# Supplementary material for: Increased [18F]FDG uptake in the infarcted myocardial area displayed by combined PET/CMR correlates with snRNA-seq-detected inflammatory cell invasion
Source: Basic Res Cardiol. 2024 Jun 26;119(5):807–29. doi: 10.1007/s00395-024-01064-y (PMC11461641; doi:10.1007/s00395-024-01064-y)
Supplement: Supplementary file 6 — Supplementary file6 (XLSX 11 KB) [file 395_2024_1064_MOESM6_ESM.xlsx]

## Sheet: Suppl Table 6
Supplementary Table 7. Enrichment analysis of cellular clusters across myocardial areas in Mismatch group targeted to glucose metabolism-related pathways. Differentially expressed genes are compared between Mismatch and Match group. (Term_Description, Description of the enriched term; lowest_p,nthe lowest adjusted-p value of the given term over all iterations; Up_regulated, the up-regulated genes…
ID	Term_Description	Gorup	occurrence	support	lowest_p	highest_p	non_Signif_Snw_Genes	Up_regulated	Down_regulated	Cluster
ssc04066	HIF-1 signaling pathway	Remote	10	0.142857	1.13464e-11	2.36299e-11	CREBBP	IGF1, EGFR, MAP2K1, PLCG2, FLT1, ANGPT1, NPPA, GAPDH, BCL2	AKT3, PRKCB, LTBR, SERPINE1, ANGPT2, ALDOB	Fibroblasts
ssc04922	Glucagon signaling pathway	Border	10	0.259259	4.11086e-08	9.64143e-07		AKT2, PDE3B, PPARGC1A, PLCB1, PLCB4, ITPR3, CAMK2D, PPARA, PCK2, PHKG1, CALML4, PYGB, PRKAG3, PGAM2	AKT3, PRKACB, SIK2, GNAQ, PPP3CA, PRKAG2, PDHA1, PDHB	CM II
ssc04911	Insulin secretion	Border	10	0.222222	1.47565e-11	3.88253e-10	PRKCA	CACNA1C, CAMK2D, KCNN2, ADCY5, ADCY8, PLCB1, PLCB4, ITPR3, RYR2, VAMP2	ABCC8, CACNA1D, KCNMB4, KCNN3, PRKACB, ATF6B, GNAQ, PRKCB	CM II
ssc00230	Purine metabolism	AMI	10	0.133333	3.77342e-25	1.84306e-23	HDDC2	ITPA, ADCY5, GUCY1A2, PDE1A, PDE1C, PDE3A, PDE3B, PDE10A, ENPP1, PDE4D, PDE7B	NT5E, PNP, ENTPD1, ADCY2, ADCY3, ADCY4, AK5, AK7	CM I
ssc04910	Insulin signaling pathway	AMI	10	0.0333333	5.07296e-05	5.07296e-05		PIK3R1, AKT3, PPP1CC, PPP1R3E, PYGB, PDE3B, SORBS1, GCK, FOXO1, PPARGC1A, MAPK10	PIK3CD, PRKCZ, FASN, FBP1	CM I
ssc04070	Phosphatidylinositol signaling system	AMI	10	0.1	9.79172e-21	9.79172e-21		PIP5K1C, PIK3R1, INPP4B, MTMR1, MTMR8, MTMR7, PLCB1, PLCB4, PLCE1, IPMK, IPPK, PPIP5K2, DGKE, ITPR3	PIK3CD, PIP4K2A, DGKA, DGKB, DGKG, DGKK, PRKCB	CM I
ssc04152	AMPK signaling pathway	AMI	10	0.1	3.44727e-08	3.44727e-08		PFKL, CREB5, PPARGC1A, FOXO1, PPP2CB, PPP2R2B, PPP2R3A, IGF1R, PIK3R1, AKT3, ULK1	FBP1, CREB3L1, FASN, CIDEA, PPP2R2C, IGF1, PIK3CD	CM I
ssc04066	HIF-1 signaling pathway	AMI	10	0.133333	0.000146309	0.000247552	HIF1A	IGF1, IGF1R, PIK3R1, AKT3, ELOB, FLT1, ANGPT1	PRKCB	Fibroblasts
ssc04922	Glucagon signaling pathway	AMI	10	0.1	0.000671798	0.000671798	CALML5	AKT3, PDE3B, CREB5, PPARGC1A, PLCB4, PPP3CA, PYGB, GCK	PPP4C, ITPR3, FBP1	Fibroblasts
ssc04910	Insulin signaling pathway	AMI	10	0.0666667	0.00134539	0.00303472		PIK3R1, AKT3, PPP1CC, PYGB, PDE3B, SORBS1, GCK, PPARGC1A, MAPK10	PPP1R3E, FASN, FBP1	Fibroblasts
ssc00230	Purine metabolism	AMI	10	0.0666667	5.01957e-14	2.09959e-12	ENPP1	ENTPD1, ITPA, ADCY5, GUCY1A2, PDE1A, PDE3A, PDE3B, PDE10A, PDE4D, PDE7B	ADCY4	Fibroblasts
ssc04070	Phosphatidylinositol signaling system	AMI	10	0.0666667	2.91117e-13	9.85744e-12	PLCB3	PIP5K1C, PIK3R1, INPP4B, MTMR8, MTMR7, PLCB4, PLCE1, IPMK, IPPK, DGKE	INPP5D, PIP4K2A, DGKA, ITPR3, PRKCB	Fibroblasts
ssc04152	AMPK signaling pathway	AMI	10	0.1	0.00459797	0.00614769		CREB5, PPARGC1A, PPP2CB, IGF1, IGF1R, PIK3R1, AKT3, ULK1	FBP1, FASN	Fibroblasts
ssc04066	HIF-1 signaling pathway	AMI	10	0.235294	8.11095e-13	8.11095e-13	HIF1A	EGFR, IGF1R, PIK3R1, ELOB, FLT1, ANGPT1, PFKL, BCL2	PIK3CD, PRKCB, SERPINE1, LDHA	Lymphocytes
ssc04152	AMPK signaling pathway	AMI	10	0.117647	5.52328e-06	5.52328e-06	AKT2	PFKL, CREB5, FOXO1, PPP2R2B, IGF1R, PIK3R1, ULK1	FBP1, CREB3L1, PIK3CD	Lymphocytes
ssc00230	Purine metabolism	AMI	10	0.025641	0.000459333	0.000459333		ADCY5, PDE1C, PDE3A, PDE3B, PDE4D	GUCY1A2	Ep. cells
